# Supplementary material for: Experimental Study of Capillary-Rise Behavior and Meniscus Evolution in Glass Capillaries Under an Electric Field
Source: Micromachines (Basel). 2026 Jun 25;17(7):770. doi: 10.3390/mi17070770 (PMC13413913; doi:10.3390/mi17070770)
Supplement: Supplementary file 1 [file micromachines-17-00770-s001.zip]

Archive with 7 entries (7 files):
- figS4.pdf
- figS5.pdf
- Table S2.pdf
- Table S1.pdf
- figS1.tif
- figS2.tif
- figS3.pdf
